# Supplementary material for: Pathogenicity and Antibiotic Resistance Diversity in Clostridium perfringens Isolates from Poultry Affected by Necrotic Enteritis in Canada
Source: Pathogens. 2023 Jul 3;12(7):905. doi: 10.3390/pathogens12070905 (PMC10383762; doi:10.3390/pathogens12070905)
Supplement: Supplementary file 1 [file pathogens-12-00905-s001.zip]

Archive with 1 entries (1 files):
- pathogens-2417107-supplementary.pdf
